# Supplementary material for: External release of entropy by synchronized movements of local secondary structures drives folding of a small, disulfide-bonded protein
Source: PLoS One. 2018 Jun 12;13(6):e0198276. doi: 10.1371/journal.pone.0198276 (PMC5997310; doi:10.1371/journal.pone.0198276)
Supplement: S1 Table — A: Relative amounts of N, C, and D forms as analyzed by Kintecus. B: Candidate reactions were eliminated when t-tests revealed significant increases in the standard deviations of the rate constants. Before the t-tests, the standard deviations were normalized to compensate for the differences in the averaged rate constants. (XLSX) [file pone.0198276.s001.xlsx]

## Sheet: S2.Table
a
62a				62b				1				3				5				11				12				17				60S				7
min	N	C	D	min	N	C	D	min	N	C	D	min	N	C	D	min	N	C	D	min	N	C	D	min	N	C	D	min	N	C	D	min	N	C	D	min	N	C	D
0	0	0	0	0	0	0	0	0	0	0	0	0	0	0	0	0	0	0	0	0	0	0	0	0	0	0	0	0	0	0	0	0	0	0	0	0	0	0	0
15	0.0195	0.1342	0.3636	15	0.02	0.0838	0.3455	15	0.019	0.1438	0.3701	15	0.0117	0.1037	0.3894	15	0.0256	0.1371	0.213	15	0.023	0.158	0.39	15	0.0234	0.139	0.402	15	0.0195	0.1059	0.2707	15	0.0275	0.1195	0.4146	15	0.0181	0.1103	0.3418
30	0.0578	0.2111	0.5164	30	0.0573	0.2177	0.455	30	0.0642	0.2191	0.4069	30	0.0557	0.2015	0.4952	30	0.0886	0.2472	0.3935	35	0.0926	0.2243	0.48	30	0.0547	0.224	0.609	30	0.0473	0.1715	0.4518	30	0.0588	0.1939	0.5847	30	0.065	0.196	0.4675
60	0.1434	0.3105	0.4314	60	0.1328	0.2996	0.3984	45	0.1159	0.2506	0.4364	45	0.0925	0.2349	0.5156	45	0.149	0.3141	0.414	45	0.1319	0.2312	0.5	45	0.1169	0.2865	0.5255	45	0.102	0.1957	0.4416	45	0.1455	0.2289	0.4717	45	0.115	0.28	0.4335
90	0.2036	0.3603	0.3403	90	0.2005	0.3295	0.3174	60	0.1466	0.29	0.3985	60	0.1211	0.2932	0.4618	60	0.207	0.3531	0.3214	60	0.1607	0.2613	0.5381	60	0.1381	0.2785	0.4587	60	0.1355	0.2376	0.4671	60	0.155	0.2851	0.4629	60	0.16	0.3242	0.3721
120	0.2514	0.3947	0.2758	120	0.2383	0.3691	0.2612	90	0.2091	0.3362	0.3364	90	0.1803	0.3081	0.4177	90	0.2939	0.3797	0.2469	90	0.2324	0.299	0.3967	90	0.2295	0.3438	0.35	90	0.1865	0.3001	0.3427	90	0.2064	0.3445	0.3704	90	0.238	0.3741	0.2723
180	0.3375	0.3911	0.1891	180	0.333	0.3663	0.1984	120	0.2687	0.3502	0.2465	120	0.2352	0.3283	0.3558	120	0.3856	0.3566	0.1839	120	0.2749	0.3274	0.3076	120	0.286	0.3069	0.3026	120	0.243	0.3016	0.331	120	0.2548	0.3502	0.2926	120	0.31	0.3675	0.2062
240	0.4218	0.3581	0.1612	240	0.4071	0.3385	0.1608	180	0.4136	0.2979	0.1856	180	0.3073	0.3457	0.2617	180	0.479	0.3211	0.1415	180	0.3733	0.3008	0.2421	180	0.4199	0.3331	0.188	191	0.3526	0.3179	0.2195	180	0.3411	0.365	0.2167	180	0.4277	0.3331	0.1487
300	0.4071	0.3385	0.1608	300	0.4779	0.2988	0.1462	240	0.4613	0.2983	0.1589	240	0.4174	0.3214	0.1875	240	0.5644	0.2944	0.1136	240	0.4818	0.2431	0.1711	240	0.4753	0.3244	0.1641	251	0.4475	0.28	0.1984	240	0.4119	0.3578	0.1759	240	0.525	0.2881	0.1223
								300	0.5498	0.2479	0.1309	300	0.4633	0.3175	0.162	300	0.6049	0.2543	0.1052	300	0.5879	0.2105	0.1454	300	0.5552	0.2665	0.1391	312	0.523	0.2649	0.1331					300	0.6074	0.2304	0.1042
								360	0.6129	0.2143	0.1063
b
6 principal reactions ( No CN set )													normalized
	62a	62b	1	3	5	11	12	17	60S	7amod	average	std dev	std dev
U==>U2	1.8	1.8	1.8	1.8	1.8	1.8	1.8	1.8	1.8	1.8
D==>N	0.00602278	0.00614683	0.00727995	0.00496878	0.0110394	0.00624583	0.00629996	0.00592532	0.0055283	0.00860244	0.00680596	0.00178806	0.00178806
U2==>D	0.0410542	0.035628	0.0350618	0.0378949	0.0293	0.040621	0.0509077	0.0281567	0.0475123	0.0395059	0.0385642	0.00714317	0.00714317
D==>C	0.00889589	0.012874	0.010591	0.0068519	0.00736502	0.00633966	0.00678779	0.00821297	0.00978722	0.0134939	0.00911993	0.00254076	0.00254076
C==>U2	0.00675907	0.0102033	0.0109488	0.00709617	0.00726475	0.00889029	0.00687333	0.00886169	0.00794003	0.0107012	0.00855386	0.00161535	0.00161535
U2==>C	0.0094761	0.00584248	0.00927146	0.00898954	0.0131939	0.0110818	0.0122389	0.00588924	0.00670495	0.0070356	0.00897239	0.00261361	0.00261361
										average	0.0144033	0.00314019
NRsq	99.311	99.82	99.55	99.49	99.894	98.92	99.67	99.51	98.91	99.38	99.4461	0.333896
CRsq	99.588	97.9	98.02	98.74	99.388	96.68	97.27	98.25	98.35	99.63	98.381	0.982255
DRsq	99.4	99.58	98.31	98.83	95.066	97.9	97.96	97.71	97.91	99.52	98.2186	1.32462
										average	98.6819	0.880259
add D==>U2 to No CN set													normalized
	62a	62b	1	3	5	11	12	17	60S	7amod	average	std dev	std dev	t-TEST
U==>U2	1.8	1.8	1.8	1.8	1.8	1.8	1.8	1.8	1.8	1.8
D==>N	0.00602286	0.00614783	0.00726925	0.00496435	0.0110574	0.00624242	0.00629317	0.00590413	0.00546153	0.00860257	0.00679655	0.00179987	0.00180111	0.0310945
U2==>D	0.0414613	0.0401228	0.0432448	0.0383084	0.0290023	0.0410872	0.0522178	0.0305139	0.0547144	0.0398958	0.0410569	0.00804355	0.00804911
D==>C	0.00861137	0.00859167	0.000869411	0.00653433	0.0006517	0.00597452	0.00598967	0.00484663	0.00602513	0.0131234	0.00612178	0.00366174	0.00366427
C==>U2	0.00663021	0.0080674	0.00666573	0.00688151	0.00441179	0.00863487	0.00643448	0.00665056	0.00558391	0.010532	0.00704925	0.00168891	0.00169008
U2==>C	0.00968253	0.00835399	0.0162984	0.00922002	0.0167977	0.0113729	0.0129119	0.00775763	0.00975724	0.00726874	0.0109421	0.00338843	0.00339077
										average	0.0143933	0.0037165
D==>U2	0.000696229	0.00913473	0.0169403	0.000633729	0.00650826	0.000704873	0.00192954	0.00583834	0.00946801	0.000763631	0.00526177	0.00542967
NRsq	99.309	99.795	99.537	99.489	99.897	98.916	99.463	99.501	98.954	99.377	99.4238	0.312732
CRsq	99.653	98.821	97.451	98.861	97.628	96.699	97.437	99.086	99.605	99.589	98.483	1.08241
DRsq	99.411	99.894	99.003	98.918	94.037	97.901	97.877	97.728	98.075	99.512	98.2356	1.6656
										average	98.7141	1.02025
add C==>D to No CN set													normalized
	62a	62b	1	3	5	11	12	17	60S	7amod	average	std dev	std dev	t-TEST
U==>U2	1.8	1.8	1.8	1.8	1.8	1.8	1.8	1.8	1.8	1.8
D==>N	0.00602751	0.00614836	0.00727554	0.00496908	0.0110309	0.0062491	0.00630333	0.00592759	0.00565001	0.00859704	0.00681784	0.00177513	0.00181785	0.0292224
U2==>D	0.0408683	0.0355453	0.0349489	0.0413476	0.0292121	0.040464	0.050683	0.0281151	0.0474021	0.0397093	0.0388296	0.00715756	0.00732978
D==>C	0.00916578	0.0133177	0.0110302	0.0148806	0.00780636	0.00655163	0.00699218	0.00849648	0.014553	0.0216707	0.0114465	0.00472121	0.00483481
C==>U2	0.00612791	0.00973642	0.0104232	0.00752202	0.00664507	0.00835566	0.00610078	0.00847195	0.000751011	0.000809434	0.00649434	0.00333324	0.00341344
U2==>C	0.00919776	0.00553356	0.00893186	0.000712748	0.0128893	0.0108613	0.0119741	0.00570296	0.000750978	0.000805347	0.00673599	0.00474911	0.00486339
										average	0.0140648	0.00434725
C==>D	0.000686413	0.000675783	0.00069813	0.00540654	0.000649845	0.000619073	0.000788965	0.000545335	0.00974889	0.0133524	0.00331714	0.00466268
NRsq	99.341	99.839	99.566	99.642	99.885	98.929	99.475	99.528	98.915	99.724	99.4844	0.338356
CRsq	99.525	97.776	97.895	93.783	99.41	96.655	97.155	98.144	95.751	98.451	97.4545	1.73165
DRsq	99.373	99.524	98.251	97.657	95.14	97.878	97.944	97.688	97.762	98.502	97.9719	1.20111
										average	98.3036	1.09037
add C==>N to No CN set													normalized
	62a	62b	1	3	5	11	12	17	60S	7amod	average	std dev	std dev	t-TEST
U==>U2	1.8	1.8	1.8	1.8	1.8	1.8	1.8	1.8	1.8	1.8
D==>N	0.00549075	0.00545268	0.00690691	0.00446146	0.0102149	0.00564656	0.00562706	0.00547734	0.00495632	0.0063539	0.00605879	0.00160662	0.00163744	0.234646
U2==>D	0.0408168	0.0352598	0.0349612	0.0375974	0.029227	0.0403359	0.0507235	0.0280245	0.0467609	0.038917	0.0382624	0.00703614	0.00717111
D==>C	0.00931902	0.0135192	0.0109885	0.00732785	0.00823358	0.00687745	0.00741672	0.00867678	0.0102462	0.0159533	0.00985586	0.00293553	0.00299184
C==>U2	0.00642992	0.00986545	0.0107467	0.00684375	0.00688094	0.00845944	0.00645908	0.00863371	0.0075853	0.00932102	0.00812253	0.00152143	0.00155062
U2==>C	0.00905926	0.0053705	0.00894316	0.00858773	0.0126276	0.0105765	0.0115636	0.00559654	0.00628821	0.0050001	0.00836132	0.0027167	0.00276882
										average	0.0141322	0.00316328
C==>N	0.000512469	0.000667959	0.000363509	0.000623261	0.000645995	0.000805677	0.000798678	0.000542332	0.000729203	0.00210143	0.000779052	0.000483778
NRsq	99.572	99.901	99.615	99.599	99.815	99.045	99.681	99.61	98.701	99.959	99.5498	0.389359
CRsq	99.399	97.485	97.864	98.354	99.383	96.735	96.816	97.956	97.837	99.664	98.1493	1.04645
DRsq	99.392	99.532	98.331	98.847	94.37	98.003	97.973	97.72	97.82	99.671	98.1659	1.52451
										average	98.6217	0.986772
