# Supplementary material for: External release of entropy by synchronized movements of local secondary structures drives folding of a small, disulfide-bonded protein
Source: PLoS One. 2018 Jun 12;13(6):e0198276. doi: 10.1371/journal.pone.0198276 (PMC5997310; doi:10.1371/journal.pone.0198276)
Supplement: S2 Table — A: The folding rates of mutants were calculated from the observed N forms. The logarithms of 1-N, where N was the ratio of folded protein to total protein, were plotted against time to calculate the relative folding rate. Data representing 8% to 85% folded protein were used exclusively. Some data were further eliminated from the calculations for reasons described in the Table. Data used in the calculations are colored red. B: The observed folding rates were compared to their calculated folding rates. C: Calculations of the parameters P2, P3, P4, and P10. D: Summary of the parameters that were used in Table B to calculate the folding rates of mutants. (XLSX) [file pone.0198276.s002.xlsx]

## Sheet: S1.Table
a
min	1	62(1)	min	2	62(2)	min	3	62(3)	min	4	62(4)	min	5	62(5)	min	7a	62(7a)	min	11	62(11)	min	12	62(12)	min	13	62(13)	min	14	62(14)	min	15	62(15)	min	16	62(16)	min	17	62(17)	min	60	62(60)
0	0	0	0	0	0	0	0	0	0	0	0	0	0	0	0	0	0	0	0	0	0	0	0	0	0	0	0	0	0	0	0	0	0	0	0	0	0	0	0	0	0
17	-0.0349021	-0.0352128	15	-0.084512	-0.0139975	15	0	-0.011769	15	-0.00150113	0	15	-0.0296348	-0.0259334	15	0	-0.013592	15	-0.0518197	-0.0232686	15	-0.0211215	-0.0236781	15	-0.0126801	-0.0152152	5	0	0	15	-0.274437	0	15	-0.0893778	-0.0237805	15	-0.0312738	-0.0196926	3	-0.0139975	0
30	-0.0786104	-0.0679577	32	-0.327454	-0.0541394	30	-0.038429	-0.0573114	30	-0.0421376	-0.0146062	30	-0.108699	-0.0927734	30	-0.148268	-0.0709591	30	-0.132186	-0.0971719	30	-0.0734313	-0.0562529	30	-0.0692429	-0.0593255	15	0	0	30	-0.510826	-0.0429075	30	-0.266965	-0.0772051	30	-0.120838	-0.0484552	15	-0.166645	-0.0278852
45	-0.123638	-0.127493	46	-0.556346	-0.0824038	45	-0.0779615	-0.0970617	45	-0.101867	-0.0577351	45	-0.192251	-0.161343	45	-0.199183	-0.103363	45	-0.171679	-0.141448	45	-0.134103	-0.124317	45	-0.17817	-0.102365	30	-0.0273712	0	45	-0.71335	-0.0222456	45	-0.474976	-0.153851	45	-0.19397	-0.107585	30	-0.608622	-0.0605996
60	-0.147572	-0.156771	62	-0.883101	-0.0923346	60	-0.05975	-0.129084	60	-0.170432	-0.103473	60	-0.264356	-0.231932	60	-0.354107	-0.13582	60	-0.239498	-0.175187	60	-0.221769	-0.148616	60	-0.19711	-0.145488	60	-0.169603	-0.080126	60	-0.986177	-0.0888312	60	-0.696754	-0.243346	60	-0.291521	-0.145604	45	-0.66709	-0.157239
90	-0.198085	-0.241308	90	-1.33788	-0.205304	90	-0.120587	-0.198817	129	-0.544101	-0.22891	90	-0.365139	-0.347998	90	-0.477875	-0.304218	90	-0.365763	-0.264487	90	-0.374112	-0.260716	90	-0.328087	-0.235722	120	-0.742337	-0.274437	120	-1.61949	-0.384193	77	-0.870123	-0.291021	90	-0.499237	-0.206409	60	-2.37516	-0.168419
124	-0.262924	-0.35882	120	-2.0243	-0.249616	120	-0.207516	-0.268141	150	-0.66748	-0.271677	120	-0.510826	-0.487109	120	-0.661649	-0.372224	120	-0.482633	-0.321446	120	-0.488412	-0.336872	120	-0.427557	-0.29558	240	-1.07002	-0.544727	240	-2.15417	-0.796288	92	-1.0289	-0.32906	120	-0.666877	-0.278392	90	-3.32424	-0.231176
182	-0.379651	-0.505838	180	-2.63237	-0.290085	180	-0.243091	-0.367158	180	-0.864695	-0.3102	180	-0.738145	-0.652005	180	-1.01225	-0.56722	180	-0.751064	-0.467287	180	-0.85991	-0.544555	180	-0.626049	-0.453029	360	-1.18091	-0.791863	360	-2.73337	-1.19073	120	-1.3435	-0.439436	191	-1.0052	-0.434791	120	-3.94248	-0.294103
240	-0.457917	-0.644167	252	-3.21512	-0.439125	240	-0.318829	-0.540254	240	-1.27947	-0.398986	240	-0.98725	-0.831031	240	-1.53851	-0.762926	240	-1.08305	-0.657394	240	-1.17022	-0.644929	240	-0.822345	-0.539911							180	-1.83571	-0.632993	251	-1.30889	-0.593302	180	-4.00633	-0.417184
300	-0.557917	-0.808783	330	-3.56849	-0.669235	300	-0.383312	-0.622316	300	-1.50526	-0.467447	300	-1.14602	-0.928616	300	-1.70705	-1.00076	300	-1.19868	-0.886489	300	-1.34017	-0.810131	300	-1.0645	-0.737517										312	-1.68099	-0.740239	240		-0.530858
data used (min)	45-182	45-182		15-90	62-330		45-180	45-180		60-240	129-300		30-180	30-180		30-240	30-300		30-240	30-240		45-180	45-180		45-180	45-180		15-120	60-360		15-60	120-300		30-180	30-180		30-251	45-251		15-60	15-240
number of samples	5	5		5	6		4	5		5	5		4	4		7	8		7	7		5	5		5	5		4	4		4	3		7	7		7	6		4	6		average	std.dev
R2(R square)	0.998074	0.996463		0.997297	0.960297		0.960297	0.992921		0.995154	0.994369		0.962145	0.997489		0.990088	0.996264		0.995153	0.996461		0.994027	0.995725		0.995218	0.997264		0.958345	0.993442		0.99681	0.99984		0.988334	0.98911		0.995959	0.999103		0.78621	0.998091		0.990138	0.0127533
obtained slope	-0.00187408	-0.00283717		-0.017017	-0.00193691		-0.00129162	-0.00202307		-0.00616161	-0.00138168		-0.00413898	-0.00377348		-0.00645222	-0.00343161		-0.00450228	-0.00259409		-0.00526491	-0.00315344		-0.00342252	-0.00256764		-0.00730304	-0.00239822		-0.015585	-0.00336056		-0.010395	-0.00360351		-0.00539363	-0.00236191		-0.04456	-0.00197252
relative rate		0.660545			8.78567			0.638443			4.45952			1.09686			1.88023			1.73559			1.66958			1.33294			3.0452			4.63761			2.88468			2.28359			22.5903
discrimination	a	a					a,b	a		a,c	c		a	a		a,b			a,b	a,b		a	a		a	a,b		b,c	b,c		b	c		b			a	a		b
	a: lengthy data collection b: fructuated collected data c: prolonged lag time d: data not available a: lengthy data collection b: fructuated collected data c: prolonged lag time d: data not available a: lengthy data collection b: fructuated collected data c: prolonged lag time d: data not available
b
										c		formulae of calculation by the use of the values in the cells in table b (G36 as 0.66, G37 as 8.97,...)					d
mutant	turn1	turn2	turn3	turn4	formula	observed folding rate	calculated folding rate	difference2		P2	0.686665	"(G41/G42)*G35"					Summary of P1-P10
1	YNGK				P6	0.660545					0.636051	"(G45/G42)*G35/G46"						turn1	turn2	turn3	turn4
2		YNGK			P7	8.78567					0.597783	"(G40/G38)/(G39/G35)*(G45/G46)/(G44/G38)"					-PG-		P1
3			YNGK		P8	0.638443					0.88679	"(G43/((G45/G46)/(G44/G38)))/G37"							22.5903
4				YNGK	P9	4.45952				average	0.701822						QAAQ	P2	P3	P4	P5
5	YNGK		FDGQ	QAAQ	P5*P6*P10	1.09686	1.19459	0.00955192		std deviation	0.111347							0.701822	2.88468	0.954306	2.7448
7	QAAQ		FDGQ	YNGK	P2*P9*P10	1.88023	2.06216	0.0330964									YNGK	P6	P7	P8	P9
11	QAAQ		QAAQ	QAAQ	P2*P4*P5	1.73559	1.83834	0.0105563		P4	0.831303	"G41/G43*G37"						0.660545	8.78567	0.638443	4.45952
12	YNGK		QAAQ	QAAQ	P4*P5*P6	1.66958	1.73022	0.00367751			1.07358	"G42/((G45/G46)/(G44/G38))/G35"					FDGQ			P10
13	QAAQ		YNGK	QAAQ	P2*P5*P8	1.33294	1.22987	0.0106233			1.14231	"G44/((G40/G38)/(G39/G35)*(G45/G46)/(G44/G38))/G38"								0.65888
14	QAAQ		QAAQ	YNGK	P2*P4*P9	3.0452	2.98677	0.00341306			0.770028	"(G45/G43)*(G37/G46)"
15	QAAQ	QAAQ	QAAQ	QAAQ	P2*P3*P4*P5	4.63761	5.30302	0.44278		average	0.954306
16		QAAQ			P3	2.88468				std deviation	0.157051
17	YNGK		YNGK	YNGK	P6*P8*P9	2.28359	1.88067	0.162343
60		PG			P1	22.5903				P5	2.54168	"G41/G44*G38"
(Native)	QSSQ	SPGE	DHRG	KPGI		1					2.50505	"G39/(G35*(G40/((G45/G42)*(G35/G46)*G38)))"
											3.0405	"G42/((G41/G43)*G37*G35)"
											3.28244	"G43/((G45/G42)*(G35/G46)*G37)"
											2.35434	"G45/(G44*G46/G38)"
										average	2.7448
										std deviation	0.354314
										P10	0.662875	"G40/((G45/G42)*(G35/G46)*G38)"
											0.653322	"G39/((G41/G44)*G38*G35)"
											0.70531	"G39/((G45/(G44*G46/G38))*G35)"
											0.614015	"G40/((G41/G42)*G35*G38)"
										average	0.65888
										std deviation	0.0324633
