# Supplementary material for: External release of entropy by synchronized movements of local secondary structures drives folding of a small, disulfide-bonded protein
Source: PLoS One. 2018 Jun 12;13(6):e0198276. doi: 10.1371/journal.pone.0198276 (PMC5997310; doi:10.1371/journal.pone.0198276)
Supplement: S3 Table — A: Relative retention times of 4S species and the sum of the hydrophobicity of four turns. Tables B, C, and D were used to calculate linear correlations. (XLSX) [file pone.0198276.s003.xlsx]

## Sheet: Fig4EDATA
a
mutant	relative retention time*	hydrophobicity	KPGI	FDGQ	QAAQ	SPGE	YNGK	QSSQ	DHRG
1	0	-15.09	1			1	1		1
2	0.384977	-16.44	1				1	1	1
3	-0.119266	-14.12	1			1	1	1
4	0.224771	-19.29				1	1	1	1
5	0.151376	-13.24		1	1	1	1
7	0.550459	-13.24		1	1	1	1
11	0.366972	-14.45			3	1
12	0.243119	-15.12			2	1	1
13	0.0917431	-15.12			2	1	1
15	0.495413	-14.2			4
16	0.211268	-15.77	1		1			1	1
17	0.330275	-16.46				1	3
native	0	-16.02	1			1		1	1
			-0.95	-1.67	-3.55	-3.8	-4.22	-5.15	-6.12
*relative retention time = (retention time of the 4S sample-retention time of the folded native)/ (retention time of the fully unfolded native-retention time of the folded native)
b
mutant	relative retention time*	hydrophobicity
1
2	0.384977	-16.44
3
4	0.224771	-19.29
5
7	0.550459	-13.24
11
12
13
15
16
17	0.330275	-16.46
native
C
mutant	relative retention time*	hydrophobicity
1
2
3
4
5
7
11	0.366972	-14.45
12
13
15	0.495413	-14.2
16	0.211268	-15.77
17
native
d
mutant	relative retention time*	hydrophobicity
1	0	-15.09
2
3	-0.119266	-14.12
4
5	0.151376	-13.24
7
11
12	0.243119	-15.12
13	0.0917431	-15.12
15
16
17
native
