# Supplementary material for: External release of entropy by synchronized movements of local secondary structures drives folding of a small, disulfide-bonded protein
Source: PLoS One. 2018 Jun 12;13(6):e0198276. doi: 10.1371/journal.pone.0198276 (PMC5997310; doi:10.1371/journal.pone.0198276)
Supplement: S4 Table — The axes of rotations, angles of rotations, and delay in the phase of rotations should have been optimized for the increased efficiency of entropic release. In this simulation, the first and the second axes were essentially perpendicular to each other, and the change in the angles was ±10 degrees. The delay in the phase of the second axis was 45 degrees. The blue cells in the table present the data from the blue balls in Figs 6 and 7, which are expected in the absence of the physical limitations caused by van der Waals contacts between atoms in P44 and Y25. (XLSX) [file pone.0198276.s004.xlsx]

## Sheet: S3.table
a
atom	x	y	z	1st rotation	2nd rotation				x	y	z
25CD2	16.4349	15.3628	17.4746	10	-7	1st axis	origin	24cb	17.852	12.612	11.997
25CD2	16.6153	15.3171	17.5406	9	-9		counter	24ca	16.905	13.735	12.383
25CD2	16.7765	15.3731	17.5466	7	-10
25CD2	16.8498	15.5763	17.4548	4	-9	2nd axis	origin	24sg	17.086	11.086	11.407
25CD2	16.9063	15.8743	17.2925	0	-7		counter	24cb	17.852	12.612	11.997
25CD2	16.9119	16.2089	17.0722	-4	-4
25CD2	16.8387	16.5249	16.8179	-7	0	target_atom		25cd2	16.511	16.187	16.997
25CD2	16.745	16.782	16.5757	-9	4
25CD2	16.6664	16.9463	16.4001	-10	7
25CD2	16.5382	16.9815	16.3283	-9	9
25CD2	16.3976	16.935	16.33	-7	10
25CD2	16.2826	16.7629	16.4563	-4	9
25CD2	16.1615	16.4978	16.6469	0	7
25CD2	16.0982	16.1781	16.8741	4	4
25CD2	16.1591	15.8481	17.1195	7	0
25CD2	16.2947	15.5584	17.333	9	-4
44CD	15.1254	17.5011	17.2886	10	-7	1st axis	origin	55cb	20.75	15.283	8.256
44CD	15.3859	17.4471	17.5131	9	-9		counter	55ca	19.475	16.119	8.143
44CD	15.6332	17.6187	17.6363	7	-10
44CD	15.7716	18.1072	17.5472	4	-9	2nd axis	origin	60SG	19.867	12.497	9
44CD	15.9094	18.8135	17.3191	0	-7		counter	55SG	20.757	14.175	9.705
44CD	15.995	19.5926	16.9332	-4	-4
44CD	15.979	20.303	16.4079	-7	0	target_atom		44cd	15.388	19.419	16.536
44CD	15.9355	20.8627	15.8744	-9	4
44CD	15.8922	21.2074	15.4742	-10	7
44CD	15.7206	21.2372	15.2542	-9	9
44CD	15.4933	21.0767	15.1795	-7	10
44CD	15.2498	20.645	15.3692	-4	9
44CD	14.9752	20.0002	15.6737	0	7
44CD	14.7888	19.2521	16.0627	4	4
44CD	14.8009	18.5233	16.5339	7	0
44CD	14.947	17.9062	16.9745	9	-4
truncated 41CA	13.8671	11.7652	15.3538	5.75	-3.5	1st axis	origin	55cb	20.75	15.283	8.256
truncated 41CA	14.0797	11.6702	15.5595	5.2	-5.3		counter	55ca	19.475	16.119	8.143
truncated 41CA	14.3102	11.591	15.7743	4.5	-7.1
other 41CA below						2nd axis	origin	60SG	19.867	12.497	9
truncated 41CA	13.6608	11.8446	15.1332	6.4	-1.75		counter	55SG	20.757	14.175	9.705
41CA	13.9346	11.0379	15.1176	10	-7
41CA	14.1988	10.969	15.385	9	-9	target_atom		41ca	13.91	12.711	15.686
41CA	14.4393	11.0842	15.6923	7	-10
41CA	14.5452	11.4816	15.9654	4	-9
41CA	14.6198	12.0982	16.2486	0	-7
41CA	14.5957	12.8345	16.4102	-4	-4
41CA	14.4097	13.5622	16.3458	-7	0
41CA	14.174	14.1749	16.1477	-9	4
41CA	13.9782	14.5718	15.9331	-10	7
41CA	13.7329	14.6191	15.6471	-9	9
41CA	13.5074	14.4492	15.3736	-7	10
41CA	13.3827	13.9822	15.2097	-4	9
41CA	13.2883	13.3193	15.0231	0	7
41CA	13.2959	12.5965	14.889	4	4
41CA	13.4657	11.9287	14.9113	7	0
41CA	13.7106	11.3863	15.008	9	-4
truncated10CA	24.8224	7.38653	26.4387	-10	7.38831	1st axis	origin	3ca	17.323	8.26	13.582
truncated10CA	25.2029	6.88917	26.1905	-9.3	5.02494		counter	3cb	16.855	9.633	14.059
truncated10CA	25.8882	6.28293	25.6844	-7.1	2.05131
other 12 10QCA data below						2nd axis	origin	k15h	14.9435	5.699	15.8585
truncated10CA	24.7238	7.91616	26.4956	-9.1	9.73586		counter	c3h	16.8295	7.1375	14.3345
10CA	24.2252	8.49043	26.7416	-10	12.5032
10CA	24.8151	7.66829	26.446	-9.3	8.61284	target atom		10ca	27.256	5.909	24.54
10CA	25.7498	6.60034	25.8127	-7.1	3.50678
10CA	26.6871	5.74491	25.0019	-3.8	-0.621811
10CA	27.6308	4.77383	23.9323	0	-5.25807
10CA	28.3853	4.00843	22.8483	3.8	-8.95142	The rotation angles along the 2nd axis are calculated based on the simulated locations of 17CA as described in the text.
10CA	28.8961	3.6302	22.0239	7.1	-10.8086
10CA	29.173	3.42277	21.5174	9.1	-11.832
10CA	29.2895	3.33751	21.2906	10	-12.254
10CA	29.1341	3.81916	21.7786	9.3	-9.86461
10CA	28.7381	4.41467	22.5688	7.1	-7.00289
10CA	28.0258	5.35781	23.6772	3.8	-2.57992
10CA	26.9957	6.58582	24.8567	0	3.10192
10CA	25.8184	7.74231	25.8122	-3.8	8.51375
10CA	24.8529	8.40121	26.4026	-7.1	11.7768
10CA	24.3412	8.60566	26.673	-9.1	12.9317
